# Supplementary material for: Aging Induces Profound Changes in sncRNA in Rat Sperm and These Changes Are Modified by Perinatal Exposure to Environmental Flame Retardant
Source: Int J Mol Sci. 2020 Nov 4;21(21):8252. doi: 10.3390/ijms21218252 (PMC7672616; doi:10.3390/ijms21218252)
Supplement: Supplementary file 1 [file ijms-21-08252-s001.zip]

Archive with 5 entries (5 files):
- Supplemental figures 1-5.pptx
- Supplemental Table 1.xlsx
- Supplemental Table 2.xlsx
- Supplemental Table 3.xlsx
- Supplemental Table 4.xlsx
